# Supplementary material for: Analysis of the Response of Chlamydomonas reinhardtii to Cobalt Ions Reveals the Protective Role of Thiols, Ascorbate, and Prenyllipid Antioxidants, and the Negative Impact of Cobalt Toxicity on Photoprotective Mechanisms
Source: Plants (Basel). 2025 Nov 16;14(22):3496. doi: 10.3390/plants14223496 (PMC12656169; doi:10.3390/plants14223496)
Supplement: Supplementary file 1 [file plants-14-03496-s001.zip]

Archive with 1 entries (1 files):
- plants-3893767-supplementary.pdf
